# Supplementary material for: Dual RNA Processing Roles of Pat1b via Cytoplasmic Lsm1-7 and Nuclear Lsm2-8 Complexes
Source: Cell Rep. 2017 Aug 1;20(5):1187–200. doi: 10.1016/j.celrep.2017.06.091 (PMC5554784; doi:10.1016/j.celrep.2017.06.091)
Supplement: Table S1. Mass Spectrometry Results of Proteins Co-immunoprecipitating with FLAG-GFP, Related to Figure 1 — Only proteins with two or more peptides, and none in the control FLAG-GFP samples, are shown. Proteins are ranked by MudPit Score. [file mmc2.xlsx]

## Sheet: Table S1
Accession	Description	Score	Coverage	Unique peptide	MW kDa
Q86TB9	Protein PAT1 homolog 1	10606	56.8	42	87
O14744	Protein arginine N-methyltransferase 5 PRMT5	1392	36.6	21	73
P26196	Probable ATP-dependent RNA helicase DDX6	1377	52.6	21	54
Q15020	Squamous cell carcinoma antigen recognized by T-cells 3 SART3	1263	26.7	22	110
P30153	Serine/threonine-protein phosphatase 2A 65 kDa regulatory subunit A PPP2R1A	928	33.1	17	65
O75688	Protein phosphatase 1B PPM1B	843	25.9	10	53
Q9BQA1	Methylosome protein 50 WDR77	804	37.7	9	37
O95292	Vesicle-associated membrane protein-associated protein B/C VAPB	591	42.8	12	27
Q8WWY3	U4/U6 small nuclear ribonucleoprotein Prp31	524	27.7	12	55
P23588	Eukaryotic translation initiation factor 4B EIF4B	498	22.6	12	69
Q9H3G5	Probable serine carboxypeptidase CPVL	467	14.3	7	54
Q86X55	Histone-arginine methyltransferase CARM1	458	23.5	10	66
Q9Y4Z0	U6 snRNA-associated Sm-like protein LSm4	454	56.1	8	15
Q93008	Probable ubiquitin carboxyl-terminal hydrolase FAF-X	446	6.3	15	292
P26599	Polypyrimidine tract-binding protein 1 PTBP1	414	24.7	7	57
O75643	U5 small nuclear ribonucleoprotein 200 kDa helicase SNRNP200	385	5.7	12	244
P18621	60S ribosomal protein L17	354	40.8	7	21
Q9BRS2	Serine/threonine-protein kinase RIOK1	354	19.5	10	66
Q9Y333	U6 snRNA-associated Sm-like protein LSm2	346	80.0	6	11
Q9H6S0	Probable ATP-dependent RNA helicase YTHDC2	345	6.7	9	160
O43172	U4/U6 small nuclear ribonucleoprotein Prp4	338	14.2	7	58
O95777	N-alpha-acetyltransferase 38 NAA38	331	61.5	4	10
P36776	Lon protease homolog LONP1	328	10.0	9	106
P98175	RNA-binding protein 10 RBM10	322	9.0	8	103
O43395	U4/U6 small nuclear ribonucleoprotein Prp3	304	17.6	8	77
P48643	T-complex protein 1 subunit epsilon CCT5	298	12.0	8	60
A5YKK6	CCR4-NOT transcription complex subunit 1 CNOT1	287	3.9	10	267
Q8IZH2	5'-3' exoribonuclease 1 XRN1	280	5.2	9	194
O75533	Splicing factor 3B subunit 1 SF3B1	264	6.1	7	146
Q9P0L0	Vesicle-associated membrane protein-associated protein A VAPA	264	25.3	5	28
Q9P2R3	Ankyrin repeat and FYVE domain-containing protein 1 ANKFY1	262	7.7	7	128
Q16875	6-phosphofructo-2-kinase/fructose-2,6-bisphosphatase 3 PFKFB3	256	12.9	4	60
P52292	Importin subunit alpha-1 KPNA2	254	15.3	6	58
O43143	Putative pre-mRNA-splicing factor ATP-dependent RNA helicase DHX15	249	10.1	7	91
Q7Z2W4	Zinc finger CCCH-type antiviral protein 1 ZC3HAV1	238	8.5	6	101
Q7L2E3	Putative ATP-dependent RNA helicase DHX30	237	6.1	7	134
O60506	Heterogeneous nuclear ribonucleoprotein Q SYNCRIP	237	15.3	6	70
O00231	26S proteasome non-ATPase regulatory subunit 11 PSMD11	235	20.6	8	47
Q13162	Peroxiredoxin-4 PRDX4	228	17.3	3	31
Q6P2Q9	Pre-mRNA-processing-splicing factor 8 PRPF8	225	3.3	9	273
Q9Y265	RuvB-like 1 RUVBL1	224	16.9	6	50
Q01804	OTU domain-containing protein 4 OTUD4	223	4.9	5	124
O15116	U6 snRNA-associated Sm-like protein LSm1	218	47.4	5	15
O60825	6-phosphofructo-2-kinase/fructose-2,6-bisphosphatase 2 PFKFB2	217	10.5	4	58
P78371	T-complex protein 1 subunit beta CCT2	211	11.8	5	57
P51148	Ras-related protein Rab-5C RAB5C	209	22.7	4	23
P25788	Proteasome subunit alpha type-3 PSMA3	207	17.7	4	28
P28074	Proteasome subunit beta type-5 PSMB5	207	14.8	3	28
Q02878	60S ribosomal protein L6 RPL6	204	23.6	7	33
P63151	Serine/threonine-protein phosphatase 2A PPP2R2A	202	12.8	5	52
P60900	Proteasome subunit alpha type-6 PSMA6	199	24.8	5	27
P62081	40S ribosomal protein S7 RPS7	192	42.3	5	22
P35998	26S protease regulatory subunit 7 PSMC2	191	10.6	4	49
P23284	Peptidyl-prolyl cis-trans isomerase B PPIB	187	26.9	6	24
Q9Y657	Spindlin-1 SPIN1	176	8.8	2	30
Q14681	BTB/POZ domain-containing protein KCTD2	175	10.7	2	29
Q8N163	Cell cycle and apoptosis regulator protein 2 CCAR2	174	4.2	4	103
P16403	Histone H1.2 HIST1H1C	173	19.7	4	21
Q53H96	Pyrroline-5-carboxylate reductase 3PYCRL	169	13.9	3	29
P62310	U6 snRNA-associated Sm-like protein LSm3	164	11.8	1	12
P55072	Transitional endoplasmic reticulum ATPase VCP	163	9.6	4	89
Q9Y2W1	Thyroid hormone receptor-associated protein 3 THRAP3	161	3.0	3	109
P09661	U2 small nuclear ribonucleoprotein A' SNRPA1	159	20.4	5	28
Q9UMS4	Pre-mRNA-processing factor 19 PRPF19	157	8.9	4	55
P62304	Small nuclear ribonucleoprotein E SNRPE	154	42.4	4	11
Q9UNE7	E3 ubiquitin-protein ligase CHIP STUB1	153	13.2	4	35
O15397	Importin-8 IPO8	149	4.2	3	120
Q96AG4	Leucine-rich repeat-containing protein 59 LRRC59	147	16.3	4	35
Q99832	T-complex protein 1 subunit eta CCT7	145	8.3	5	59
P67809	Nuclease-sensitive element-binding protein 1 YBX1	145	7.7	2	36
P62316	Small nuclear ribonucleoprotein Sm D2 SNRPD2	144	31.4	3	14
P62491	Ras-related protein Rab-11A RAB11A	143	19.4	4	24
Q15029	116 kDa U5 small nuclear ribonucleoprotein component EFTUD2	141	4.6	4	109
P43243	Matrin-3 MATR3	140	6.1	4	95
Q99873	Protein arginine N-methyltransferase 1 PRMT1	138	16.1	4	41
Q99460	26S proteasome non-ATPase regulatory subunit 1 PSMD1	138	4.1	4	106
P49721	Proteasome subunit beta type-2 PSMB2	136	9.0	2	23
Q9NXV2	BTB/POZ domain-containing protein KCTD5	134	24.8	4	26
Q9Y3B4	Pre-mRNA branch site protein p14 SF3B14	133	16.0	2	15
Q92522	Histone H1x H1FX	131	10.3	2	22
O43175	D-3-phosphoglycerate dehydrogenase PHGDH	131	7.3	3	57
P61026	Ras-related protein Rab-10 RAB10	128	16.5	3	23
P43686	26S protease regulatory subunit 6B PSMC4	127	6.5	3	47
P62312	U6 snRNA-associated Sm-like protein LSm6	126	36.3	3	9
Q9Y224	UPF0568 protein C14orf166 C14orf166	125	17.2	4	28
Q14152	Eukaryotic translation initiation factor 3 subunit A EIF3A	124	2.0	3	166
Q6IN85	Serine/threonine-protein phosphatase 4 regulatory subunit 3A SMEK1	122	2.8	2	95
P17980	26S protease regulatory subunit 6A PSMC3	121	8.4	3	49
Q9Y2Q9	28S ribosomal protein S28, mitochondrial MRPS28	120	10.2	2	21
Q8N5Z5	BTB/POZ domain-containing protein KCTD17	119	17.5	3	36
O43447	Peptidyl-prolyl cis-trans isomerase H PPIH	119	15.8	3	19
P55769	NHP2-like protein 1 NHP2L1	119	18.8	2	14
Q16629	Serine/arginine-rich splicing factor 7 SRSF7	117	13.0	2	27
P42167	Lamina-associated polypeptide 2 TMPO	115	6.2	2	51
P51149	Ras-related protein Rab-7a RAB7A	114	12.1	2	23
Q6P2E9	Enhancer of mRNA-decapping protein 4 EDC4	113	2.9	4	152
O75489	NADH dehydrogenase [ubiquinone] iron-sulfur protein 3 NDUFS3	113	9.1	2	30
Q9NPD3	Exosome complex component RRP41 EXOSC4	112	9.8	2	26
Q13643	Four and a half LIM domains protein 3 FHL3	111	11.4	4	31
Q14498	RNA-binding protein 39 RBM39	111	4.0	2	59
P51991	Heterogeneous nuclear ribonucleoprotein A3 HNRNPA3	110	11.6	3	40
Q9NYJ8	TGF-beta-activated kinase 1 and MAP3K7-binding protein 2 TAB2	110	3.8	2	76
O60220	Mitochondrial import inner membrane translocase subunit Tim8	110	22.7	2	11
Q92945	Far upstream element-binding protein 2 KHSRP	108	2.7	2	73
P61962	DDB1- and CUL4-associated factor 7 DCAF7	108	9.1	3	39
O14818	Proteasome subunit alpha type-7 PSMA7	107	10.1	2	28
P24539	ATP synthase F(0) complex subunit B1 ATP5F1	107	9.0	2	29
Q13895	Bystin BYSL	107	6.4	3	50
P14678	Small nuclear ribonucleoprotein-associated proteins B and B' SNRPB	107	12.5	3	25
Q9UNM6	26S proteasome non-ATPase regulatory subunit 13 PSMD13	105	7.2	3	43
P62993	Growth factor receptor-bound protein 2 GRB2	103	10.1	2	25
Q13247	Serine/arginine-rich splicing factor 6 SRSF6	103	5.2	2	40
Q6PKG0	La-related protein 1 LARP1	103	3.7	4	123
P62191	26S protease regulatory subunit 4 PSMC1	102	5.7	2	49
P62318	Small nuclear ribonucleoprotein Sm D3 SNRPD3	101	15.1	2	14
P20042	Eukaryotic translation initiation factor 2 subunit 2 EIF2S2	98	5.7	2	38
O15371	Eukaryotic translation initiation factor 3 subunit D EIF3D	98	3.8	2	64
P62857	40S ribosomal protein S28 RPS28	98	30.4	2	8
O15027	Protein transport protein Sec16A SEC16A	97	1.4	3	233
P05455	Lupus La protein SSB	94	5.9	2	47
P50402	Emerin EMD	94	9.1	2	29
P11441	Ubiquitin-like protein 4A UBL4A	89	13.4	2	18
P39656	Dolichyl-diphosphooligosaccharide--protein glycosyltransferase DDOST	89	4.4	2	51
Q9BUA3	Uncharacterized protein C11orf84	89	4.5	2	41
Q9UK45	U6 snRNA-associated Sm-like protein LSm7	89	15.5	2	12
P42025	Beta-centractin ACTR1B	89	4.5	2	42
P62910	60S ribosomal protein L32 RPL32	88	17.0	2	16
P53621	Coatomer subunit alpha COPA	88	1.1	2	138
P60228	Eukaryotic translation initiation factor 3 subunit E EIF3E	87	4.7	2	52
Q13561	Dynactin subunit 2 DCTN2	87	6.0	2	44
P62314	Small nuclear ribonucleoprotein Sm D1	85	10.9	2	13
Q9UBQ5	Eukaryotic translation initiation factor 3 subunit K EIF3K	84	6.9	2	25
P04637	Cellular tumor antigen p53 TP53	83	7.4	2	44
O15042	U2 snRNP-associated SURP motif-containing protein U2SURP	82	1.9	2	118
Q13464	Rho-associated protein kinase 1 ROCK1	82	2.2	3	158
P62633	Cellular nucleic acid-binding protein CNBP	82	12.4	2	19
P22695	Cytochrome b-c1 complex subunit 2 UQCRC2	82	4.9	2	48
Q9NS69	Mitochondrial import receptor subunit TOM22	81	26.1	2	16
Q14203	Dynactin subunit 1 DCTN1	80	1.6	2	142
P36542	ATP synthase subunit gamma ATP5C1	80	7.1	2	33
O95817	BAG family molecular chaperone regulator 3 BAG3	79	4.4	2	62
Q14008	Cytoskeleton-associated protein 5 CKAP5	78	1.1	2	225
O00264	Membrane-associated progesterone receptor component 1 PGRMC1	78	8.2	2	22
P82930	28S ribosomal protein S34 MRPS34	78	6.4	2	26
P33993	DNA replication licensing factor MCM7	77	3.6	2	81
Q8NCA5	Protein FAM98A	77	4.8	2	55
P06493	Cyclin-dependent kinase 1 CDK1	76	6.1	2	34
O94906	Pre-mRNA-processing factor 6 PRPF6	75	1.9	2	107
Q9Y295	Developmentally-regulated GTP-binding protein 1 DRG1	75	6.3	2	41
Q9NYF8	Bcl-2-associated transcription factor 1 BCLAF1	72	2.2	2	106
Q96EY4	Translation machinery-associated protein 16 TMA16	72	10.8	2	24
P63173	60S ribosomal protein L38 RPL38	72	35.7	2	8
Q9NTJ3	Structural maintenance of chromosomes protein 4 SMC4	72	1.6	2	147
O43809	Cleavage and polyadenylation specificity factor subunit 5 NUDT21	71	9.3	2	26
P67812	Signal peptidase complex catalytic subunit SEC11A	70	9.5	2	21
Q9Y4E8	Ubiquitin carboxyl-terminal hydrolase 15 USP15	70	2.0	2	112
Q9BVP2	Guanine nucleotide-binding protein-like 3 GNL3	70	4.0	2	62
Q96CX2	BTB/POZ domain-containing protein KCTD12	69	7.1	2	36
O00425	Insulin-like growth factor 2 mRNA-binding Fd3 protein 3 IGF2BP3	67	4.7	2	64
Q86UE4	Protein LYRICMTDH	67	3.3	2	64
Q9UQ80	Proliferation-associated protein 2G4 OS=Homo sapiens GN=PA2G4 PE=1 SV=3 - [PA2G4_HUMAN]	66	4.6	2	44
O43684	Proliferation-associated protein 2G4 OS=Homo sapiens GN=PA2G4 PE=1 SV=3 - [PA2G4_HUMAN]	66	6.4	2	37
Q9Y5M8	Proliferation-associated protein 2G4 OS=Homo sapiens GN=PA2G4 PE=1 SV=3 - [PA2G4_HUMAN]	64	5.2	2	30
Q13435	Proliferation-associated protein 2G4 OS=Homo sapiens GN=PA2G4 PE=1 SV=3 - [PA2G4_HUMAN]	63	1.8	2	100
Q86TB9	Protein PAT1 homolog 1	10606	56.8	42	87
O14744	Protein arginine N-methyltransferase 5 PRMT5	1392	36.6	21	73
P26196	Probable ATP-dependent RNA helicase DDX6	1377	52.6	21	54
Q15020	Squamous cell carcinoma antigen recognized by T-cells 3 SART3	1263	26.7	22	110
P30153	Serine/threonine-protein phosphatase 2A 65 kDa regulatory subunit A PPP2R1A	928	33.1	17	65
O75688	Protein phosphatase 1B PPM1B	843	25.9	10	53
Q9BQA1	Methylosome protein 50 WDR77	804	37.7	9	37
O95292	Vesicle-associated membrane protein-associated protein B/C VAPB	591	42.8	12	27
Q8WWY3	U4/U6 small nuclear ribonucleoprotein Prp31	524	27.7	12	55
P23588	Eukaryotic translation initiation factor 4B EIF4B	498	22.6	12	69
Q9H3G5	Probable serine carboxypeptidase CPVL	467	14.3	7	54
Q86X55	Histone-arginine methyltransferase CARM1	458	23.5	10	66
Q9Y4Z0	U6 snRNA-associated Sm-like protein LSm4	454	56.1	8	15
Q93008	Probable ubiquitin carboxyl-terminal hydrolase FAF-X	446	6.3	15	292
P26599	Polypyrimidine tract-binding protein 1 PTBP1	414	24.7	7	57
O75643	U5 small nuclear ribonucleoprotein 200 kDa helicase SNRNP200	385	5.7	12	244
P18621	60S ribosomal protein L17	354	40.8	7	21
Q9BRS2	Serine/threonine-protein kinase RIOK1	354	19.5	10	66
Q9Y333	U6 snRNA-associated Sm-like protein LSm2	346	80.0	6	11
Q9H6S0	Probable ATP-dependent RNA helicase YTHDC2	345	6.7	9	160
O43172	U4/U6 small nuclear ribonucleoprotein Prp4	338	14.2	7	58
O95777	N-alpha-acetyltransferase 38 NAA38	331	61.5	4	10
P36776	Lon protease homolog LONP1	328	10.0	9	106
P98175	RNA-binding protein 10 RBM10	322	9.0	8	103
O43395	U4/U6 small nuclear ribonucleoprotein Prp3	304	17.6	8	77
P48643	T-complex protein 1 subunit epsilon CCT5	298	12.0	8	60
A5YKK6	CCR4-NOT transcription complex subunit 1 CNOT1	287	3.9	10	267
Q8IZH2	5'-3' exoribonuclease 1 XRN1	280	5.2	9	194
O75533	Splicing factor 3B subunit 1 SF3B1	264	6.1	7	146
Q9P0L0	Vesicle-associated membrane protein-associated protein A VAPA	264	25.3	5	28
Q9P2R3	Ankyrin repeat and FYVE domain-containing protein 1 ANKFY1	262	7.7	7	128
Q16875	6-phosphofructo-2-kinase/fructose-2,6-bisphosphatase 3 PFKFB3	256	12.9	4	60
P52292	Importin subunit alpha-1 KPNA2	254	15.3	6	58
O43143	Putative pre-mRNA-splicing factor ATP-dependent RNA helicase DHX15	249	10.1	7	91
Q7Z2W4	Zinc finger CCCH-type antiviral protein 1 ZC3HAV1	238	8.5	6	101
Q7L2E3	Putative ATP-dependent RNA helicase DHX30	237	6.1	7	134
