# Supplementary material for: Dual RNA Processing Roles of Pat1b via Cytoplasmic Lsm1-7 and Nuclear Lsm2-8 Complexes
Source: Cell Rep. 2017 Aug 1;20(5):1187–200. doi: 10.1016/j.celrep.2017.06.091 (PMC5554784; doi:10.1016/j.celrep.2017.06.091)
Supplement: Table S2. Mass Spectrometry Results of Proteins Co-immunoprecipitating with YFP-Pat1b and YFP Alone, Ranked by Unique Peptide Number, Related to Figure 1 — In bold are proteins also found in Table S1, and in italic those previously identified as Pat1b-interacting factors. [file mmc3.xlsx]

## Sheet: Table S2
		Unique Peptide		MW kDa
Symbol	Description	YFP-Pat1b	YFP
PATL1	Protein PAT1 homolog 1	65	5	87
EDC4	Enhancer of mRNA-decapping protein 4	58	1	152
SART3	Squamous cell carcinoma antigen recognized by T-cells 3	45	0	110
DDX6	Probable ATP-dependent RNA helicase DDX6	34	0	54
NUCL	Nucleolin	27	8	77
RS3	40S ribosomal protein S3	22	0	27
RS3A	40S ribosomal protein S3a	19	0	30
PABP1	Polyadenylate-binding protein 1	19	5	71
PRP8	Pre-mRNA-processing-splicing factor 8	19	3	274
RS4X	40S ribosomal protein S4, X isoform	17	0	30
RS2	40S ribosomal protein S2	15	0	31
IGF2B1	Insulin-like growth factor 2 mRNA-binding protein 1	15	1	63
EDC3	Enhancer of mRNA-decapping protein 3	15	0	56
ADT2	ADP/ATP translocase 2	14	6	33
CBR1	Carbonyl reductase [NADPH] 1	14	0	30
RS7	40S ribosomal protein S7	14	2	22
DCP1A	mRNA-decapping enzyme 1A	14	0	63
RS6	40S ribosomal protein S6	14	0	29
HNRPR	Heterogeneous nuclear ribonucleoprotein R	13	4	71
U520	U5 small nuclear ribonucleoprotein 200 kDa helicase	13	4	245
GBLP	Guanine nucleotide-binding protein subunit beta-2-like 1	13	0	35
ILF3	Interleukin enhancer-binding factor 3	13	0	95
DHX30	Putative ATP-dependent RNA helicase DHX30	13	0	134
HNRH1	Heterogeneous nuclear ribonucleoprotein H	12	4	49
PTBP1	Polypyrimidine tract-binding protein 1	12	5	57
CA069	Putative transferase C1orf69, mitochondrial	12	5	38
CAPZB	F-actin-capping protein subunit beta	12	4	31
HNRPK	Heterogeneous nuclear ribonucleoprotein K	12	5	51
ISOC1	Isochorismatase domain-containing protein 1	12	0	32
CDK2	Cell division protein kinase 2	12	0	34
RS18	40S ribosomal protein S18	12	1	18
RL7A	60S ribosomal protein L7a	12	0	30
RS8	40S ribosomal protein S8	11	2	24
RL6	60S ribosomal protein L6	11	4	33
RL7	60S ribosomal protein L7	11	0	29
RS19	40S ribosomal protein S19	11	0	16
XRN1	5'-3' exoribonuclease 1	11	0	194
RS9	40S ribosomal protein S9	11	2	23
MBB1A	Myb-binding protein 1A	10	3	149
MPCP	Phosphate carrier protein, mitochondrial	10	2	40
RS5	40S ribosomal protein S5	10	1	23
RL4	60S ribosomal protein L4	10	1	48
RL23A	60S ribosomal protein L23a	10	2	18
DDX5	Probable ATP-dependent RNA helicase DDX5	10	1	69
PEF1	Peflin	9	1	30
LSM4	U6 snRNA-associated Sm-like protein LSm4	9	0	15
RS13	40S ribosomal protein S13	9	2	17
RS10	40S ribosomal protein S10	9	1	19
FHL1	Four and a half LIM domains protein 1	9	1	36
RS16	40S ribosomal protein S16	9	2	16
ROAA	Heterogeneous nuclear ribonucleoprotein A/B	9	3	36
RBM14	RNA-binding protein 14	9	0	69
RL17	60S ribosomal protein L17	9	0	21
G3BP2	Ras GTPase-activating protein-binding protein 2	9	0	54
NUBP2	Cytosolic Fe-S cluster assembly factor NUBP2	8	3	29
RS15	40S ribosomal protein S15	8	0	17
PSME2	Proteasome activator complex subunit 2	8	0	27
CATD	Cathepsin D	8	0	45
MTAP	S-methyl-5'-thioadenosine phosphorylase	8	0	31
LSM2	U6 snRNA-associated Sm-like protein LSm2	8	0	11
GLO2	Hydroxyacylglutathione hydrolase, mitochondrial	8	0	34
6PGL	6-phosphogluconolactonase	8	2	28
RL13	60S ribosomal protein L13	8	2	24
CNOT1	CCR4-NOT transcription complex subunit 1	8	5	267
RS12	40S ribosomal protein S12	8	2	15
LSM1	U6 snRNA-associated Sm-like protein LSm1	8	0	15
RL8	60S ribosomal protein L8	8	0	28
CAPR1	Caprin-1	8	0	78
PSME3	Proteasome activator complex subunit 3	7	0	30
PROSC	Proline synthase co-transcribed bacterial homolog protein	7	0	30
NOP56	Nucleolar protein 56	7	0	66
YBOX1	Nuclease-sensitive element-binding protein 1	7	0	36
RL5	60S ribosomal protein L5	7	1	34
ELAV1	ELAV-like protein 1	7	0	36
SRSF3	Serine/arginine-rich splicing factor 3	7	0	19
RS14	40S ribosomal protein S14	7	1	16
RS11	40S ribosomal protein S11	7	1	18
RS17	40S ribosomal protein S17	7	1	16
LSM7	U6 snRNA-associated Sm-like protein LSm7	6	0	12
HNRPQ	Heterogeneous nuclear ribonucleoprotein Q	6	1	70
VIME	Vimentin	6	0	54
RS15A	40S ribosomal protein S15a	6	2	15
RL15	60S ribosomal protein L15	6	0	24
RS26	40S ribosomal protein S26	6	1	13
LSM6	U6 snRNA-associated Sm-like protein LSm6	6	0	9
RAN	GTP-binding nuclear protein Ran	6	1	24
THOC4	THO complex subunit 4	6	0	27
RL10	60S ribosomal protein L10	6	1	25
RL18A	60S ribosomal protein L18a	6	0	21
DNJA3	DnaJ homolog subfamily A member 3, mitochondrial	6	0	52
SRSF1	Serine/arginine-rich splicing factor 1	6	0	28
RL26	60S ribosomal protein L26	6	0	17
RL24	60S ribosomal protein L24	6	1	18
RM12	39S ribosomal protein L12, mitochondrial	6	0	21
PRPF3	U4/U6 small nuclear ribonucleoprotein Prp3	6	0	78
PRP4	U4/U6 small nuclear ribonucleoprotein Prp4	6	0	58
GSH0	Glutamate--cysteine ligase regulatory subunit	5	2	31
NAA38	N-alpha-acetyltransferase 38, NatC auxiliary subunit	5	0	10
RPIA	Ribose-5-phosphate isomerase	5	0	33
RL23	60S ribosomal protein L23	5	2	15
UCK2	Uridine-cytidine kinase 2	5	0	29
C1QBP	Complement component 1 Q subcomponent-binding protein, mitochondrial	5	1	31
BCLF1	Bcl-2-associated transcription factor 1	5	1	106
DCP2	mRNA-decapping enzyme 2	5	0	48
NONO	Non-POU domain-containing octamer-binding protein	5	0	54
KCTD6	BTB/POZ domain-containing protein KCTD6	5	0	28
RL31	60S ribosomal protein L31	5	1	14
CDK5	Cell division protein kinase 5	5	0	33
RS25	40S ribosomal protein S25	5	1	14
RT29	28S ribosomal protein S29, mitochondrial	5	0	46
RL11	60S ribosomal protein L11	5	1	20
RS23	40S ribosomal protein S23	5	1	16
LC7L2	Putative RNA-binding protein Luc7-like 2	5	2	47
HNRDL	Heterogeneous nuclear ribonucleoprotein D-like	5	0	46
ROA0	Heterogeneous nuclear ribonucleoprotein A0	5	1	31
1433T	14-3-3 protein theta	5	0	28
RT22	28S ribosomal protein S22, mitochondrial	5	0	41
YTHDC2	Probable ATP-dependent RNA helicase YTHDC2	5	0	160
ADT3	ADP/ATP translocase 3	4	1	33
RL18	60S ribosomal protein L18	4	1	22
LSM3	U6 snRNA-associated Sm-like protein LSm3	4	1	12
SAFB1	Scaffold attachment factor B1	4	1	103
MTNB	Probable methylthioribulose-1-phosphate dehydratase	4	0	27
TFAM	Transcription factor A, mitochondrial	4	0	29
WIPI3	WD repeat domain phosphoinositide-interacting protein 3	4	0	38
CHM1A	Charged multivesicular body protein 1a	4	0	22
DDX3X	ATP-dependent RNA helicase DDX3X	4	0	73
NH2L1	NHP2-like protein 1	4	1	14
RL10A	60S ribosomal protein L10a	4	0	25
RUXE	Small nuclear ribonucleoprotein E	4	1	11
RLA2	60S acidic ribosomal protein P2	4	0	12
RL9	60S ribosomal protein L9	4	0	22
LMNB2	Lamin-B2	4	0	68
CPPED	Calcineurin-like phosphoesterase domain-containing protein 1	4	0	36
RL35	60S ribosomal protein L35	4	0	15
RPF2	Ribosome production factor 2 homolog	4	0	36
LARP1	La-related protein 1	4	1	124
RL19	60S ribosomal protein L19	4	0	23
PABP4	Polyadenylate-binding protein 4	4	0	71
BAG2	BAG family molecular chaperone regulator 2	4	0	24
RT27	28S ribosomal protein S27, mitochondrial	4	0	48
RCD1	Cell differentiation protein RCD1 homolog	4	0	34
TADBP	TAR DNA-binding protein 43	4	0	45
RM15	39S ribosomal protein L15, mitochondrial	4	0	33
H2AX	Histone H2A.x	3	1	15
SMD1	Small nuclear ribonucleoprotein Sm D1	3	1	13
U5S1	116 kDa U5 small nuclear ribonucleoprotein component	3	1	109
MCM5	DNA replication licensing factor MCM5	3	1	82
RS24	40S ribosomal protein S24	3	1	15
PSME1	Proteasome activator complex subunit 1	3	0	29
RL7L	60S ribosomal protein L7-like 1	3	1	29
RSMB (+1)	Small nuclear ribonucleoprotein-associated proteins B and B'	3	1	25
AIBP	Apolipoprotein A-I-binding protein	3	0	32
IMA2	Importin subunit alpha-2	3	0	58
RS30	40S ribosomal protein S30	3	0	7
RCC1	Regulator of chromosome condensation	3	0	45
RL30	60S ribosomal protein L30	3	0	13
IRS4	Insulin receptor substrate 4	3	0	134
RL21	60S ribosomal protein L21	3	1	19
SRP14	Signal recognition particle 14 kDa protein	3	0	15
RL22	60S ribosomal protein L22	3	0	15
UPP1	Uridine phosphorylase 1	3	0	34
DKC1	H/ACA ribonucleoprotein complex subunit 4	3	0	58
ZCCHV	Zinc finger CCCH-type antiviral protein 1	3	1	101
XRCC5	X-ray repair cross-complementing protein 5	3	0	83
RL28	60S ribosomal protein L28	3	0	16
DDX17	Probable ATP-dependent RNA helicase DDX17	3	0	72
RM38	39S ribosomal protein L38, mitochondrial	3	0	45
SRSF5	Serine/arginine-rich splicing factor 5	3	0	31
TRA2A	Transformer-2 protein homolog alpha	3	0	33
ATD3A	ATPase family AAA domain-containing protein 3A	3	0	71
CPVL	Probable serine carboxypeptidase CPVL	3	0	54
H1X	Histone H1x	3	0	22
RL13A	60S ribosomal protein L13a	3	0	24
STPAP	Speckle targeted PIP5K1A-regulated poly(A) polymerase	3	0	?
FUS	RNA-binding protein FUS	3	0	53
TIPRL	TIP41-like protein	3	0	31
RL35A	60S ribosomal protein L35a	3	0	13
CYBP	Calcyclin-binding protein	2	0	26
HMGCL	Hydroxymethylglutaryl-CoA lyase, mitochondrial	2	0	34
H2A2B	Histone H2A type 2-B	2	0	14
SRSF9	Serine/arginine-rich splicing factor 9	2	0	26
SMRC1	SWI/SNF complex subunit SMARCC1	2	0	123
RUXF	Small nuclear ribonucleoprotein F	2	0	10
RL27	60S ribosomal protein L27	2	0	16
MTCH2	Mitochondrial carrier homolog 2	2	0	33
SFPQ	Splicing factor, proline- and glutamine-rich	2	0	76
RRP12	RRP12-like protein	2	0	144
GGH	Gamma-glutamyl hydrolase	2	0	36
DHB12	Estradiol 17-beta-dehydrogenase 12	2	0	34
DHX36	Probable ATP-dependent RNA helicase DHX36	2	0	115
RM21	39S ribosomal protein L21, mitochondrial	2	0	23
DNJC9	DnaJ homolog subfamily C member 9	2	0	30
BYST	Bystin	2	0	50
DDX1	ATP-dependent RNA helicase DDX1	2	0	82
MK67I	MKI67 FHA domain-interacting nucleolar phosphoprotein	2	0	34
RM19	39S ribosomal protein L19, mitochondrial	2	0	34
SMD2	Small nuclear ribonucleoprotein Sm D2	2	0	14
STAU1	Double-stranded RNA-binding protein Staufen homolog 1	2	0	63
TRA2B	Transformer-2 protein homolog beta	2	0	34
RM28	39S ribosomal protein L28, mitochondrial	2	0	30
RM17	39S ribosomal protein L17, mitochondrial	2	0	20
MAGD1	Melanoma-associated antigen D1	2	0	86
RS29	40S ribosomal protein S29	2	0	7
RBM39	RNA-binding protein 39	2	0	59
BRX1	Ribosome biogenesis protein BRX1 homolog	2	0	41
H2AW	Core histone macro-H2A.2	2	0	40
RCL1	RNA 3'-terminal phosphate cyclase-like protein	2	0	41
RENT1	Regulator of nonsense transcripts 1	2	0	124
SNR40	U5 small nuclear ribonucleoprotein 40 kDa protein	2	0	39
PRC2C	Protein PRRC2C	2	0	?
RM03	39S ribosomal protein L3, mitochondrial	2	0	39
KHDR1	KH domain-containing, RNA-binding, signal transduction-associated protein 1	2	0	48
FHL3	Four and a half LIM domains protein 3	2	0	31
DHX37	Probable ATP-dependent RNA helicase DHX37	2	0	130
G3BP1	Ras GTPase-activating protein-binding protein 1	2	0	52
SRSF2	Serine/arginine-rich splicing factor 2	2	0	25
